# Supplementary material for: Preparation of Homopolymer, Block Copolymer, and Patterned Brushes Bearing Thiophene and Acetylene Groups Using Microliter Volumes of Reaction Mixtures
Source: Polymers (Basel). 2021 Dec 19;13(24):4458. doi: 10.3390/polym13244458 (PMC8704565; doi:10.3390/polym13244458)
Supplement: Supplementary file 1 [file polymers-13-04458-s001.zip]

Archive with 1 entries (1 files):
- polymers-1494271-supplementary.pdf
